# Supplementary material for: Establishment of apiary-level risk of American foulbrood through the detection of Paenibacillus larvae spores in pooled, extracted honey in Saskatchewan
Source: Sci Rep. 2022 May 25;12:8848. doi: 10.1038/s41598-022-12856-4 (PMC9132951; doi:10.1038/s41598-022-12856-4)
Supplement: Supplementary file 1 — Supplementary Information 1. [file 41598_2022_12856_MOESM1_ESM.xlsx]

## Sheet: Sheet1
1) Identification Information	a) Name
	b) Operation name
2) Operation size and location	a) Total number of honey-producing hives
	b) Total number of nucleus hives
	c) Total number of bee yards (apiaries)
	d) Mobility of apiaries/yards
	e) Number of nearby beekeepers
3) Intesity of beekeeping	a) Part-time or full-time beekeeping
	b) Percentage of income is derived from beekeeping
	c) Years of beekeeping experience
4) Inspection of brood chambers	a) Frequency of brood chamber inspection
	b) Proportion of brood frames examined
	c) Who performs inspections?
5) Overwintering	a) Percentage of hives overwintered indoors
	b) Overwinter loss from previous years
	c) Inspection of overwinter colony death
6) Antibiotic use	a) Current use of antimicrobials to prevent AFB
	b) If not currently using antimicreobials, number of years since last use
	c) Type of antimicrobials used
	d) Antimicrobial treatment schedule
7) AFB management	a) Personal confidence with AFB recognition
	b) Confidence in staff with AFB recognition
	c) Last case of AFB
	d) How was last case of AFB diagnosed?
	e) Handling of frames/hives identified as AFB suspects
8) Purchase and selling of bees and equipment	a) Purchase of bee packages
	b) Purchase of used equipment
	c) Purchase of nucleus colonies
	d) Purchase of full-sized colonies
	e) Sale of full-sized colonies
	f) Sale of used equipment
	g) Queen replacement strategies
9) Equipment management	a) Movement of brood chamber frames between colonies within a yard
	b) Movement of brood chamber frames between colonies between yards
	c) Movement of honey-producing colonies between yards
	d) Spring distribution of hives overwintered indoors
	e) Distribution of honey supers following extraction
10) Barrel feeding	a) Practice of barrel feeding and frequency
