# Supplementary material for: Establishment of apiary-level risk of American foulbrood through the detection of Paenibacillus larvae spores in pooled, extracted honey in Saskatchewan
Source: Sci Rep. 2022 May 25;12:8848. doi: 10.1038/s41598-022-12856-4 (PMC9132951; doi:10.1038/s41598-022-12856-4)
Supplement: Supplementary file 2 — Supplementary Information 2. [file 41598_2022_12856_MOESM2_ESM.xlsx]

## Sheet: Sheet1
Size Code	Number Code	Combined ID	Sample	Year Collected	Spores/gram	Heat-treated Plate 1	Heat-treated Plate 2	Heat-treated Plate 3
2	01	201	1	2019	0	0	0	0
2	01	201	2	2019	0	0	0	0
2	01	201	3	2019	0	0	0	0
2	01	201	4	2019	0	0	0	0
2	01	201	5	2019	10.9453	22	25	19
2	01	201	6	2019	18.555	39	32	42
2	01	201	7	2019	0	0	0	0
2	01	201	8	2019	0	0	0	0
2	01	201	9	2019	0	0	0	0
2	01	201	10	2019	0.166667	0	0	1
2	01	201	11	2019	0	0	0	0
2	01	201	12	2019	0	0	0	0
2	01	201	13	2019	0.66335	3	0	1
2	01	201	14	2019	0	0	0	0
2	01	201	15	2019	45.7516	69	120	91
2	01	201	16	2019	0.165837	1	0	0
2	01	201	17	2019	7.38916	13	17	15
2	01	201	18	2019	0	0	0	0
2	01	201	19	2020	0.166667	0	0	1
2	01	201	20	2020	0	0	0	0
2	01	201	21	2020	0.833333	1	1	3
2	01	201	22	2020	0.666667	1	1	2
2	01	201	23	2020	1.66667	4	3	3
2	01	201	24	2020	0.166667	0	1	0
2	01	201	25	2020	1	2	3	1
2	01	201	26	2020	0.833333	4	0	1
2	01	201	27	2020	1	1	3	2
2	01	201	28	2020	0	0	0	0
2	01	201	29	2020	0.165837	0	0	1
2	01	201	30	2020	0.333333	1	1	0
2	01	201	31	2020	1	3	2	1
2	01	201	32	2020	0.5	0	2	1
2	01	201	33	2020	0.333333	1	1	0
2	01	201	34	2020	0.5	2	0	1
2	01	201	35	2020	0.166667	0	0	1
2	01	201	36	2020	0.666667	1	1	2
2	02	202	1	2019	0	0	0	0
2	02	202	2	2019	1.5	4	3	2
2	02	202	3	2019	0.330033	1	1	0
2	02	202	4	2019	0.331675	0	0	2
2	02	202	5	2019	0	0	0	0
2	02	202	6	2019	0.164204	1	0	0
2	02	202	7	2019	0	0	0	0
2	02	202	8	2019	0	0	0	0
2	02	202	9	2019	0	0	0	0
2	02	202	10	2019	0.333333	0	2	0
2	02	202	11	2019	0.49505	0	2	1
2	02	202	12	2019	0	0	0	0
2	02	202	13	2019	0	0	0	0
2	02	202	14	2019	0	0	0	0
2	03	203	1	2019	2.16667	3	6	4
2	03	203	2	2019	0.829187	0	1	4
2	03	203	3	2019	0	0	0	0
2	03	203	4	2019	0	0	0	0
2	03	203	5	2019	1.33333	2	3	3
2	03	203	6	2019	0.833333	0	0	5
2	03	203	7	2019	0	0	0	0
2	03	203	8	2019	0	0	0	0
2	03	203	9	2019	0	0	0	0
2	03	203	10	2019	0	0	0	0
2	03	203	11	2019	0	0	0	0
2	03	203	12	2019	0	0	0	0
2	03	203	13	2019	0	0	0	0
2	03	203	14	2019	0	0	0	0
2	03	203	15	2019	0	0	0	0
2	03	203	16	2019	0	0	0	0
2	03	203	17	2019	0	0	0	0
2	03	203	18	2019	3.48259	7	6	8
2	03	203	19	2020	8.33333	22	12	16
2	03	203	20	2020	7.16667	13	15	15
2	03	203	21	2020	8.66667	23	10	19
2	03	203	22	2020	12.6036	26	26	24
2	03	203	23	2020	11.4428	23	16	30
2	03	203	24	2020	0.666667	0	2	2
2	03	203	25	2020	0	0	0	0
2	03	203	26	2020	1.15512	2	2	3
2	03	203	27	2020	0.333333	1	1	0
2	03	203	28	2020	0.333333	1	1	0
2	03	203	29	2020	0.165017	0	0	1
2	03	203	30	2020	0.492611	1	0	2
2	03	203	31	2020	22.439	52	45	41
2	03	203	32	2020	0.331675	1	0	1
2	03	203	33	2020	1.13821	3	1	3
2	03	203	34	2020	0.164204	1	0	0
2	03	203	35	2020	0.162602	0	0	1
2	03	203	36	2020	0.331675	1	1	0
2	04	204	1	2019	0.5	0	2	1
2	04	204	2	2019	4.5	3	15	9
2	04	204	3	2019	39.6667	76	68	94
2	04	204	4	2019	0	0	0	0
2	04	204	5	2019	0	0	0	0
2	04	204	6	2019	0	0	0	0
2	04	204	7	2019	31.8482	60	62	71
2	04	204	8	2019	37.3134	56	78	91
2	04	204	9	2019	18.3333	14	51	45
2	04	204	10	2019	59.1133	100	170	90
2	04	204	11	2019	83.7438	100	190	220
2	04	204	12	2019	5.61056	14	9	11
2	04	204	13	2019	55.8333	160	85	90
2	04	204	14	2019	85	150	80	280
2	04	204	15	2019	32.5	46	44	105
2	04	204	16	2019	18.8333	50	27	36
2	04	204	17	2019	7.26073	14	15	15
2	04	204	18	2019	27.1667	55	58	50
2	04	204	19	2020	3.16667	6	5	8
2	04	204	20	2020	0.165508	0	0	1
2	04	204	21	2020	0.166667	1	0	0
2	04	204	22	2020	5.5	11	9	13
2	04	204	23	2020	5	11	12	7
2	04	204	24	2020	5.16667	5	12	14
2	04	204	25	2020	5.83333	13	14	8
2	04	204	26	2020	5.66667	11	13	10
2	04	204	27	2020	5	9	7	14
2	04	204	28	2020	5.83333	9	14	12
2	04	204	29	2020	4.5	9	7	11
2	04	204	30	2020	7.02614	19	12	12
2	04	204	31	2020	5.25452	11	13	8
2	04	204	32	2020	6.16667	13	10	14
2	04	204	33	2020	7.33333	13	11	20
2	04	204	34	2020	0.995025	2	3	1
2	04	204	35	2020	0.666667	2	2	0
2	04	204	36	2020	0.487805	1	2	0
2	05	205	1	2019	27.1667	55	58	50
2	05	205	2	2019	8.5	10	15	26
2	05	205	3	2019	33.3333	62	54	84
2	05	205	4	2019	22.1667	47	46	40
2	05	205	5	2019	16.2521	18	34	46
2	05	205	6	2019	18.0763	22	50	37
2	05	205	7	2019	19.3333	43	37	36
2	05	205	8	2019	18.1518	51	29	30
2	05	205	9	2019	36.9458	60	75	90
2	05	205	10	2019	26.1084	56	61	42
2	05	205	11	2019	34.6535	85	50	75
2	05	205	12	2019	30.5281	52	69	64
2	05	205	13	2019	25.2475	64	50	39
2	05	205	14	2019	37.6451	62	80	85
2	05	205	15	2019	21.1667	37	39	51
2	05	205	16	2019	34.8185	63	67	81
2	05	205	17	2019	6.33333	12	12	14
2	05	205	18	2019	21.6667	51	38	41
2	05	205	19	2020	0	0	0	0
2	05	205	20	2020	0	0	0	0
2	05	205	21	2020	0	0	0	0
2	05	205	22	2020	0	0	0	0
2	05	205	23	2020	0	0	0	0
2	05	205	24	2020	0	0	0	0
2	05	205	25	2020	0	0	0	0
2	05	205	26	2020	0	0	0	0
2	05	205	27	2020	0	0	0	0
2	05	205	28	2020	0	0	0	0
2	05	205	29	2020	0	0	0	0
2	05	205	30	2020	0	0	0	0
2	05	205	31	2020	0	0	0	0
2	05	205	32	2020	0	0	0	0
2	05	205	33	2020	0	0	0	0
2	05	205	34	2020	0	0	0	0
2	05	205	35	2020	0	0	0	0
2	05	205	36	2020	0	0	0	0
2	06	206	1	2019	0	0	0	0
2	06	206	2	2019	0	0	0	0
2	06	206	3	2019	0	0	0	0
2	06	206	4	2019	0	0	0	0
2	06	206	5	2019	0	0	0	0
2	06	206	6	2019	0.166667	1	0	0
2	06	206	7	2019	0	0	0	0
2	06	206	8	2019	0.666667	2	1	1
2	06	206	9	2019	0	0	0	0
2	06	206	10	2019	0	0	0	0
2	06	206	11	2019	0	0	0	0
2	06	206	12	2019	0	0	0	0
2	06	206	13	2019	0	0	0	0
2	06	206	14	2019	0	0	0	0
2	06	206	15	2019	0	0	0	0
2	06	206	16	2019	0	0	0	0
2	06	206	17	2019	0	0	0	0
2	06	206	18	2019	0.164204	0	0	1
2	07	207	1	2019	0	0	0	0
2	07	207	2	2019	0.5	3	0	0
2	07	207	3	2019	0.166667	1	0	0
2	07	207	4	2019	0	0	0	0
2	07	207	5	2019	0	0	0	0
2	07	207	6	2019	0	0	0	0
2	07	207	7	2019	0.166667	0	0	1
2	07	207	8	2019	0	0	0	0
2	07	207	9	2019	0.165017	0	0	1
2	07	207	10	2019	0	0	0	0
2	07	207	11	2019	0	0	0	0
2	07	207	12	2019	0	0	0	0
2	07	207	13	2019	0.165837	0	1	0
2	07	207	14	2019	0	0	0	0
2	07	207	15	2019	0.165837	1	0	0
2	07	207	16	2019	0	0	0	0
2	07	207	17	2019	0	0	0	0
2	07	207	18	2019	0.166667	0	0	1
2	08	208	1	2019	0.166667	0	0	1
2	08	208	2	2019	10.5	12	31	20
2	08	208	3	2019	8.29187	19	14	17
2	08	208	4	2019	0.164204	1	0	0
2	08	208	5	2019	3.5	7	5	9
2	08	208	6	2019	1.66667	5	0	5
2	08	208	7	2019	8.58086	18	15	19
2	08	208	8	2019	2.31023	3	6	5
2	08	208	9	2019	49.0879	99	97	100
2	08	208	10	2019	3.11987	10	5	4
2	08	208	11	2019	1.14943	2	0	5
2	08	208	12	2019	0.166667	0	0	1
2	08	208	13	2019	0.165017	1	0	0
2	08	208	14	2019	0.666667	1	3	0
2	08	208	15	2019	0.5	1	0	2
2	08	208	16	2019	0.330033	0	2	0
2	08	208	17	2019	0	0	0	0
2	08	208	18	2019	0	0	0	0
2	08	208	19	2020	0	0	0	0
2	08	208	20	2020	0	0	0	0
2	08	208	21	2020	0	0	0	0
2	08	208	22	2020	1.33333	1	3	4
2	08	208	23	2020	5	14	9	7
2	08	208	24	2020	0.833333	1	2	2
2	08	208	25	2020	8.16667	24	13	12
2	08	208	26	2020	32.8333	61	54	82
2	08	208	27	2020	6	10	10	16
2	08	208	28	2020	16.8333	37	38	26
2	08	208	29	2020	0.166667	1	0	0
2	08	208	30	2020	0.333333	0	0	2
2	08	208	31	2020	1	1	4	1
2	08	208	32	2020	0	0	0	0
2	08	208	33	2020	0.5	0	2	1
2	08	208	34	2020	18.3333	33	32	45
2	08	208	35	2020	0	0	0	0
2	08	208	36	2020	0	0	0	0
2	09	209	1	2019	0	0	0	0
2	09	209	2	2019	0.166667	1	0	0
2	09	209	3	2019	0	0	0	0
2	09	209	4	2019	0	0	0	0
2	09	209	5	2019	0.995025	1	1	4
2	09	209	6	2019	0	0	0	0
2	09	209	7	2019	0	0	0	0
2	09	209	8	2019	0	0	0	0
2	09	209	9	2019	0	0	0	0
2	09	209	10	2019	0	0	0	0
2	09	209	11	2019	0	0	0	0
2	09	209	12	2019	0	0	0	0
2	09	209	13	2019	0	0	0	0
2	10	210	1	2019	1.31363	3	5	0
2	10	210	2	2019	0.497512	0	3	0
2	10	210	3	2019	0.328407	2	0	0
2	10	210	4	2019	2.31023	7	2	5
2	10	210	5	2019	3.92157	7	9	8
2	10	210	6	2019	0.5	1	0	2
2	10	210	7	2019	2.14521	6	7	0
2	10	210	8	2019	0.5	1	0	2
2	10	210	9	2019	2.16667	5	5	3
2	10	210	10	2019	0.497512	0	0	3
2	10	210	11	2019	0.821018	2	1	2
2	10	210	12	2019	0.492611	2	1	0
2	10	210	13	2019	0.497512	0	0	3
2	10	210	14	2019	2	5	6	1
2	10	210	15	2019	0.666667	2	2	0
2	10	210	16	2019	1.48515	5	4	0
2	10	210	17	2019	2.33333	10	2	2
2	10	210	18	2019	1.82421	5	2	4
2	11	211	1	2019	0.165837	0	1	0
2	11	211	2	2019	0	0	0	0
2	11	211	3	2019	0.166667	0	1	0
2	11	211	4	2019	0	0	0	0
2	11	211	5	2019	0	0	0	0
2	11	211	6	2019	0	0	0	0
2	11	211	7	2019	0	0	0	0
2	11	211	8	2019	0	0	0	0
2	11	211	9	2019	0	0	0	0
2	11	211	10	2019	0	0	0	0
2	11	211	11	2019	0	0	0	0
2	11	211	12	2019	0	0	0	0
2	11	211	13	2019	0	0	0	0
2	11	211	14	2019	0	0	0	0
2	11	211	15	2019	0	0	0	0
2	11	211	16	2019	0.165017	0	0	1
2	11	211	17	2019	0.165837	1	0	0
2	11	211	18	2019	0	0	0	0
2	12	212	1	2019	0	0	0	0
2	12	212	2	2019	0	0	0	0
2	12	212	3	2019	0	0	0	0
2	12	212	4	2019	0	0	0	0
2	12	212	5	2019	0	0	0	0
2	12	212	6	2019	0	0	0	0
2	12	212	7	2019	2.15589	6	3	4
2	12	212	8	2019	0	0	0	0
2	12	212	9	2019	0	0	0	0
2	12	212	10	2019	0	0	0	0
2	12	212	11	2019	0	0	0	0
2	12	212	12	2019	0	0	0	0
2	12	212	13	2019	0	0	0	0
2	12	212	14	2019	0	0	0	0
2	12	212	15	2019	5.58292	19	6	9
2	12	212	16	2019	1.15512	3	1	3
2	12	212	17	2019	1.3267	4	3	1
2	12	212	18	2019	0.666667	4	0	0
2	12	212	19	2020	0	0	0	0
2	12	212	20	2020	0.333834	1	1	0
2	12	212	21	2020	0	0	0	0
2	12	212	22	2020	0	0	0	0
2	12	212	23	2020	0	0	0	0
2	12	212	24	2020	0	0	0	0
2	12	212	25	2020	0	0	0	0
2	12	212	26	2020	0	0	0	0
2	12	212	27	2020	0	0	0	0
2	12	212	28	2020	0.487805	1	1	1
2	12	212	29	2020	0	0	0	0
2	12	212	30	2020	0.162602	0	0	1
2	12	212	31	2020	0.165017	0	1	0
2	12	212	32	2020	0.833333	1	2	2
2	12	212	33	2020	0.331675	2	0	0
2	13	213	1	2019	0	0	0	0
2	13	213	2	2019	0	0	0	0
2	13	213	3	2019	0	0	0	0
2	13	213	4	2019	0	0	0	0
2	13	213	5	2019	0	0	0	0
2	13	213	6	2019	0	0	0	0
2	13	213	7	2019	0	0	0	0
2	13	213	8	2019	0	0	0	0
2	13	213	9	2019	0	0	0	0
2	13	213	10	2019	0	0	0	0
2	13	213	11	2019	0	0	0	0
2	13	213	12	2019	0	0	0	0
2	13	213	13	2019	0	0	0	0
2	13	213	14	2019	0	0	0	0
2	13	213	15	2019	0	0	0	0
2	13	213	16	2019	0	0	0	0
2	13	213	17	2019	0	0	0	0
2	13	213	18	2019	0	0	0	0
2	14	214	1	2019	0	0	0	0
2	14	214	2	2019	0	0	0	0
2	14	214	3	2019	0	0	0	0
2	14	214	4	2019	0	0	0	0
2	14	214	5	2019	0	0	0	0
2	14	214	6	2019	0	0	0	0
2	14	214	7	2019	0	0	0	0
2	14	214	8	2019	0	0	0	0
2	14	214	9	2019	0	0	0	0
2	14	214	10	2019	0	0	0	0
2	14	214	11	2019	0	0	0	0
2	14	214	12	2019	0	0	0	0
2	14	214	13	2019	0	0	0	0
2	14	214	14	2019	0	0	0	0
2	14	214	15	2019	0	0	0	0
2	14	214	16	2019	0.165837	0	1	0
2	14	214	17	2019	0.49505	0	1	2
2	14	214	18	2020	0	0	0	0
2	14	214	19	2020	0.166667	0	0	1
2	14	214	20	2020	0	0	0	0
2	14	214	21	2020	0.166667	0	0	1
2	14	214	22	2020	0	0	0	0
2	14	214	23	2020	0.166667	0	0	1
2	14	214	24	2020	12.8333	26	29	22
2	14	214	25	2020	2.83333	2	6	9
2	14	214	26	2020	2.66667	7	4	5
2	14	214	27	2020	0	0	0	0
2	14	214	28	2020	0	0	0	0
2	14	214	29	2020	0.166667	0	0	1
2	14	214	30	2020	14.8333	28	24	37
2	14	214	31	2020	9.12106	11	23	21
2	14	214	32	2020	16	38	27	31
2	15	215	1	2019	0.166667	0	1	0
2	15	215	2	2019	0	0	0	0
2	15	215	3	2019	0.330033	2	0	0
2	15	215	4	2019	0	0	0	0
2	15	215	5	2019	0	0	0	0
2	15	215	6	2019	0	0	0	0
2	15	215	7	2019	0	0	0	0
2	15	215	8	2019	0.165837	0	1	0
2	15	215	9	2019	0.5	0	2	1
2	15	215	10	2019	0.666667	2	1	1
2	15	215	11	2019	0	0	0	0
2	15	215	12	2019	0	0	0	0
2	15	215	13	2019	0	0	0	0
2	15	215	14	2019	0	0	0	0
2	15	215	15	2019	0	0	0	0
2	15	215	16	2019	0.833333	3	1	1
2	15	215	17	2019	0	0	0	0
2	15	215	18	2019	0	0	0	0
2	15	215	19	2020	0.5	2	1	0
2	15	215	20	2020	0.666667	2	0	2
2	15	215	21	2020	0.497512	1	0	2
2	15	215	22	2020	1.16667	2	3	2
2	15	215	23	2020	0.666667	0	1	3
2	15	215	24	2020	1.83333	3	4	4
2	15	215	25	2020	1.5	4	1	4
2	15	215	26	2020	1.33333	1	3	4
2	15	215	27	2020	0.995025	1	1	4
2	15	215	28	2020	0.333333	0	0	2
2	15	215	29	2020	1.16667	3	3	1
2	15	215	30	2020	1.66667	3	4	3
2	15	215	31	2020	2	6	5	1
2	15	215	32	2020	1.33333	2	3	3
2	15	215	33	2020	2.15589	7	2	4
2	15	215	34	2020	1.83333	4	3	4
2	15	215	35	2020	0.333333	0	1	1
2	15	215	36	2020	1.5	2	4	3
2	16	216	1	2019	3.33333	5	9	6
2	16	216	2	2019	3.61248	11	8	3
2	16	216	3	2019	1.83333	2	5	4
2	16	216	4	2019	0	0	0	0
2	16	216	5	2019	0	0	0	0
2	16	216	6	2019	0	0	0	0
2	16	216	7	2019	1.49254	2	4	3
2	16	216	8	2019	0.660066	2	0	2
2	16	216	9	2019	2.46305	7	5	3
2	16	216	10	2019	1.16667	3	3	1
2	16	216	11	2019	0.660066	1	1	2
2	16	216	12	2019	0.166667	0	0	1
2	16	216	13	2019	0.825083	1	2	2
2	16	216	14	2019	1.33333	1	4	3
2	16	216	15	2019	0.328407	0	2	0
2	16	216	16	2019	0.166667	1	0	0
2	16	216	17	2019	0.333333	0	1	1
2	16	216	18	2019	0	0	0	0
2	16	216	19	2020	0.666667	0	1	3
2	16	216	20	2020	1	1	2	3
2	16	216	21	2020	0.666667	2	1	1
2	16	216	22	2020	0.166667	0	0	1
2	16	216	23	2020	0.166667	0	1	0
2	16	216	24	2020	0.666667	2	1	1
2	16	216	25	2020	1.65837	1	3	6
2	16	216	26	2020	0.333333	1	1	0
2	16	216	27	2020	0	0	0	0
2	16	216	28	2020	0.666667	1	1	2
2	16	216	29	2020	0.666667	2	2	0
2	16	216	30	2020	0.333333	0	2	0
2	16	216	31	2020	1	3	2	1
2	16	216	32	2020	0.666667	1	2	1
2	16	216	33	2020	3.5	7	5	9
2	16	216	34	2020	1.16667	3	1	3
2	16	216	35	2020	0.333333	1	0	1
2	16	216	36	2020	0.666667	2	1	1
2	17	217	1	2019	0	0	0	0
2	17	217	2	2019	0	0	0	0
2	17	217	3	2019	0	0	0	0
2	17	217	4	2019	0	0	0	0
2	17	217	5	2019	0	0	0	0
2	17	217	6	2019	0	0	0	0
2	17	217	7	2019	0	0	0	0
2	17	217	8	2019	0.166667	0	1	0
2	17	217	9	2019	0	0	0	0
2	17	217	10	2019	0	0	0	0
2	17	217	11	2019	0	0	0	0
2	17	217	12	2019	0	0	0	0
2	17	217	13	2019	0	0	0	0
2	17	217	14	2019	0	0	0	0
2	17	217	15	2019	0	0	0	0
2	17	217	16	2019	0	0	0	0
2	17	217	17	2019	0	0	0	0
2	17	217	18	2019	0	0	0	0
2	18	218	1	2019	0	0	0	0
2	18	218	2	2019	0	0	0	0
2	18	218	3	2019	0	0	0	0
2	18	218	4	2019	0	0	0	0
2	18	218	5	2019	0	0	0	0
2	18	218	6	2019	0	0	0	0
2	18	218	7	2019	0	0	0	0
2	18	218	8	2019	0	0	0	0
2	18	218	9	2019	0	0	0	0
2	18	218	10	2019	0.164204	1	0	0
2	18	218	11	2019	0.328407	2	0	0
2	18	218	12	2019	0	0	0	0
2	18	218	13	2019	0	0	0	0
2	18	218	14	2019	0	0	0	0
2	18	218	15	2019	0	0	0	0
2	18	218	16	2019	0	0	0	0
2	18	218	17	2019	0	0	0	0
2	18	218	18	2019	0	0	0	0
2	19	219	1	2019	0	0	0	0
2	19	219	2	2019	0	0	0	0
2	19	219	3	2019	0.163399	0	1	0
2	19	219	4	2019	1.64204	4	4	2
2	19	219	5	2019	0	0	0	0
2	19	219	6	2019	0	0	0	0
2	19	219	7	2019	0	0	0	0
2	19	219	8	2019	1.46341	1	4	4
2	19	219	9	2019	0	0	0	0
2	19	219	10	2019	2.45098	3	5	7
2	19	219	11	2019	0	0	0	0
2	19	219	12	2019	0	0	0	0
2	19	219	13	2019	0	0	0	0
2	19	219	14	2019	0	0	0	0
2	19	219	15	2019	0.165017	0	1	0
2	19	219	16	2019	0	0	0	0
2	19	219	17	2019	0	0	0	0
2	19	219	18	2019	0.165837	0	0	1
2	19	219	19	2020	1.5	4	2	3
2	19	219	20	2020	1.33333	2	5	1
2	19	219	21	2020	0.833333	1	3	1
2	19	219	22	2020	1.32013	3	0	5
2	19	219	23	2020	3.83333	6	10	7
2	19	219	24	2020	0.833333	1	1	3
2	19	219	25	2020	0	0	0	0
2	19	219	26	2020	0.166667	0	0	1
2	19	219	27	2020	0	0	0	0
2	19	219	28	2020	0	0	0	0
2	19	219	29	2020	0.166667	0	0	1
2	19	219	30	2020	0.164204	0	0	1
2	19	219	31	2020	0	0	0	0
2	19	219	32	2020	0	0	0	0
2	19	219	33	2020	0.162602	0	1	0
2	19	219	34	2020	0	0	0	0
2	19	219	35	2020	0.165837	1	0	0
2	19	219	36	2020	0	0	0	0
2	20	220	1	2019	0	0	0	0
2	20	220	2	2019	0	0	0	0
2	20	220	3	2019	0	0	0	0
2	20	220	4	2019	0	0	0	0
2	20	220	5	2019	0	0	0	0
2	20	220	6	2019	0	0	0	0
2	20	220	7	2019	0	0	0	0
2	20	220	8	2019	0	0	0	0
2	20	220	9	2019	0	0	0	0
2	20	220	10	2019	0	0	0	0
2	20	220	11	2019	0	0	0	0
2	20	220	12	2019	0	0	0	0
2	20	220	13	2019	0	0	0	0
2	20	220	14	2019	0.970874	1	2	3
2	20	220	15	2019	0	0	0	0
2	20	220	16	2019	0	0	0	0
2	20	220	17	2019	0	0	0	0
2	20	220	18	2019	0	0	0	0
2	21	221	1	2019	0	0	0	0
2	21	221	2	2019	0	0	0	0
2	21	221	3	2019	0.328407	0	1	1
2	21	221	4	2019	0	0	0	0
2	21	221	5	2019	0	0	0	0
2	21	221	6	2019	0	0	0	0
2	21	221	7	2019	0.166667	1	0	0
2	21	221	8	2019	0.650407	3	1	0
2	21	221	9	2019	0	0	0	0
2	21	221	10	2019	0	0	0	0
2	21	221	11	2019	0	0	0	0
2	21	221	12	2019	0	0	0	0
2	21	221	13	2019	0	0	0	0
2	21	221	14	2019	0.163399	0	1	0
2	21	221	15	2019	0	0	0	0
2	21	221	16	2019	0	0	0	0
2	21	221	17	2019	0	0	0	0
2	21	221	18	2019	0	0	0	0
2	21	221	19	2020	0	0	0	0
2	21	221	20	2020	0	0	0	0
2	21	221	21	2020	0	0	0	0
2	21	221	22	2020	0	0	0	0
2	21	221	23	2020	0	0	0	0
2	21	221	24	2020	0	0	0	0
2	21	221	25	2020	0	0	0	0
2	21	221	26	2020	0	0	0	0
2	21	221	27	2020	0	0	0	0
2	21	221	28	2020	0	0	0	0
2	21	221	29	2020	0	0	0	0
2	21	221	30	2020	0	0	0	0
2	21	221	31	2020	0	0	0	0
2	21	221	32	2020	0	0	0	0
2	21	221	33	2020	0	0	0	0
2	21	221	34	2020	0	0	0	0
2	21	221	35	2020	0	0	0	0
2	21	221	36	2020	0	0	0	0
2	22	222	1	2019	0	0	0	0
2	22	222	2	2019	0.164204	0	1	0
2	22	222	3	2019	0	0	0	0
2	22	222	4	2019	0.165837	0	1	0
2	22	222	5	2019	0.163399	0	0	1
2	22	222	6	2019	0.666667	1	1	2
2	22	222	7	2019	0.333333	2	0	0
2	22	222	8	2019	0.165017	1	0	0
2	22	222	9	2019	0.333333	1	1	0
2	22	222	10	2019	20.3612	48	47	29
2	22	222	11	2019	29.5	57	65	55
2	22	222	12	2019	40.429	78	93	74
2	22	222	13	2019	0	0	0	0
2	22	222	14	2019	0	0	0	0
2	22	222	15	2019	0	0	0	0
2	22	222	16	2019	0.66335	0	2	2
2	22	222	17	2019	0.165017	0	0	1
2	22	222	18	2019	0.666667	0	2	2
2	22	222	19	2020	0	0	0	0
2	22	222	20	2020	0	0	0	0
2	22	222	21	2020	1	1	1	4
2	22	222	22	2020	0	0	0	0
2	22	222	23	2020	0	0	0	0
2	22	222	24	2020	0	0	0	0
2	22	222	25	2020	0	0	0	0
2	22	222	26	2020	0.666667	3	1	0
2	22	222	27	2020	0	0	0	0
2	22	222	28	2020	0.666667	1	3	0
2	22	222	29	2020	0	0	0	0
2	22	222	30	2020	0	0	0	0
2	22	222	31	2020	0	0	0	0
2	22	222	32	2020	0.166667	0	1	0
2	22	222	33	2020	0	0	0	0
2	22	222	34	2020	0	0	0	0
2	22	222	35	2020	0	0	0	0
2	22	222	36	2020	0.5	0	2	1
2	23	223	1	2019	2.66667	7	6	3
2	23	223	2	2019	3.83333	8	7	8
2	23	223	3	2019	3.9801	8	13	3
2	23	223	4	2019	2.16667	4	5	4
2	23	223	5	2019	2.15589	2	7	4
2	23	223	6	2019	3.77668	7	8	8
2	23	223	7	2019	1583.33	3100	3400	3000
2	23	223	8	2019	1475.95	3200	3000	2700
2	23	223	9	2019	1359.87	2600	3100	2500
2	23	223	10	2019	2.5	4	6	5
2	23	223	11	2019	3.79538	8	9	6
2	23	223	12	2019	4.7619	5	13	11
2	23	223	13	2019	1732.67	3100	4700	2700
2	23	223	14	2019	2288.56	4300	5700	3800
2	23	223	15	2019	1416.67	3200	2800	2500
2	23	223	16	2019	1683.17	2900	3700	3600
2	23	223	17	2019	1077.94	2700	2100	1700
2	23	223	18	2019	1625.21	3000	3700	3100
2	23	223	19	2020	0.5	0	2	1
2	23	223	20	2020	0	0	0	0
2	23	223	21	2020	0.333333	0	1	1
2	23	223	22	2020	0.166667	1	0	0
2	23	223	23	2020	0.833333	3	0	2
2	23	223	24	2020	0.666667	1	3	0
2	23	223	25	2020	0	0	0	0
2	23	223	26	2020	0.333333	0	0	2
2	23	223	27	2020	0.487805	1	1	1
2	23	223	28	2020	0	0	0	0
2	23	223	29	2020	0.163399	1	0	0
2	23	223	30	2020	0.166667	0	0	1
2	23	223	31	2020	0.164204	0	0	1
2	23	223	32	2020	0	0	0	0
2	23	223	33	2020	0	0	0	0
2	24	224	1	2019	0	0	0	0
2	24	224	2	2019	0	0	0	0
2	24	224	3	2019	0	0	0	0
2	24	224	4	2019	0	0	0	0
2	24	224	5	2019	0	0	0	0
2	24	224	6	2019	0	0	0	0
2	24	224	7	2019	0	0	0	0
2	24	224	8	2019	0.166667	0	1	0
2	24	224	9	2019	0	0	0	0
2	24	224	10	2019	0	0	0	0
2	24	224	11	2019	0	0	0	0
2	24	224	12	2019	0	0	0	0
2	24	224	13	2019	0	0	0	0
2	24	224	14	2019	0	0	0	0
2	24	224	15	2019	0	0	0	0
2	24	224	16	2019	0	0	0	0
2	24	224	17	2019	0	0	0	0
2	24	224	18	2019	0	0	0	0
2	25	225	1	2019	0.5	0	0	3
2	25	225	2	2019	0	0	0	0
2	25	225	3	2019	0	0	0	0
2	25	225	4	2019	0.829187	0	2	3
2	25	225	5	2019	0.333333	0	1	1
2	25	225	6	2019	0.490196	1	1	1
2	25	225	7	2019	0.990099	3	2	1
2	25	225	8	2019	0.487805	1	1	1
2	25	225	9	2019	0.165017	0	0	1
2	25	225	10	2019	0.833333	1	1	3
2	25	225	11	2019	0.165017	1	0	0
2	25	225	12	2019	0	0	0	0
2	25	225	13	2019	0.165837	1	0	0
2	25	225	14	2019	0.326797	0	2	0
2	25	225	15	2019	0.165017	0	1	0
2	25	225	16	2019	0.328407	0	1	1
2	25	225	17	2019	0.816993	3	2	0
2	25	225	18	2019	0.825083	0	2	3
2	26	226	1	2019	0	0	0	0
2	26	226	2	2019	0	0	0	0
2	26	226	3	2019	0	0	0	0
2	26	226	4	2019	0	0	0	0
2	26	226	5	2019	0	0	0	0
2	26	226	6	2019	0	0	0	0
2	26	226	7	2019	0	0	0	0
2	26	226	8	2019	0.165837	0	0	1
2	26	226	9	2019	0	0	0	0
2	26	226	10	2019	0	0	0	0
2	26	226	11	2019	0	0	0	0
2	26	226	12	2019	0	0	0	0
2	26	226	13	2019	0.166667	1	0	0
2	26	226	14	2019	0	0	0	0
2	26	226	15	2019	0	0	0	0
2	26	226	16	2019	0.166667	1	0	0
2	26	226	17	2019	0.660066	1	2	1
2	26	226	18	2019	0	0	0	0
2	26	226	19	2020	0	0	0	0
2	26	226	20	2020	0	0	0	0
2	26	226	21	2020	0	0	0	0
2	26	226	22	2020	0	0	0	0
2	26	226	23	2020	0	0	0	0
2	26	226	24	2020	0	0	0	0
2	26	226	25	2020	0	0	0	0
2	26	226	26	2020	0	0	0	0
2	26	226	27	2020	0	0	0	0
2	26	226	28	2020	0	0	0	0
2	26	226	29	2020	0	0	0	0
2	26	226	30	2020	0	0	0	0
2	26	226	31	2020	0	0	0	0
2	26	226	32	2020	0	0	0	0
2	26	226	33	2020	0	0	0	0
2	26	226	34	2020	0	0	0	0
2	26	226	35	2020	0	0	0	0
2	26	226	36	2020	0	0	0	0
2	27	227	1	2019	0	0	0	0
2	27	227	2	2019	0	0	0	0
2	27	227	3	2019	0	0	0	0
2	27	227	4	2019	0	0	0	0
2	27	227	5	2019	0	0	0	0
2	27	227	6	2019	0.333333	0	0	2
2	27	227	7	2019	0	0	0	0
2	27	227	8	2019	0.165017	1	0	0
2	27	227	9	2019	0	0	0	0
2	27	227	10	2019	0	0	0	0
2	27	227	11	2019	0	0	0	0
2	27	227	12	2019	0	0	0	0
2	27	227	13	2019	0	0	0	0
2	27	227	14	2019	0	0	0	0
2	27	227	15	2019	0	0	0	0
2	27	227	16	2019	0	0	0	0
2	27	227	17	2019	0	0	0	0
2	27	227	18	2019	0	0	0	0
2	28	228	1	2019	0	0	0	0
2	28	228	2	2019	0	0	0	0
2	28	228	3	2019	0	0	0	0
2	28	228	4	2019	0	0	0	0
2	28	228	5	2019	0	0	0	0
2	28	228	6	2019	0	0	0	0
2	28	228	7	2019	0	0	0	0
2	29	229	1	2019	0	0	0	0
2	29	229	2	2019	0.166667	1	0	0
2	29	229	3	2019	0.165017	0	1	0
2	29	229	4	2019	0	0	0	0
2	29	229	5	2019	0	0	0	0
2	29	229	6	2019	0	0	0	0
2	29	229	7	2019	0.330033	1	1	0
2	29	229	8	2019	0.162602	1	0	0
2	29	229	9	2019	0.163399	1	0	0
2	29	229	10	2019	8.78939	23	12	18
2	29	229	11	2019	2.14521	5	3	5
2	29	229	12	2019	6.66667	14	9	17
2	29	229	13	2019	0.163399	1	0	0
2	29	229	14	2019	0	0	0	0
2	29	229	15	2019	0	0	0	0
2	29	229	16	2019	0.163399	0	1	0
2	29	229	17	2019	0	0	0	0
2	29	229	18	2019	0.165017	0	0	1
2	29	229	19	2019	0.166667	1	0	0
2	29	229	20	2020	0	0	0	0
2	29	229	21	2020	1.5	2	6	1
2	29	229	22	2020	2.33333	4	8	2
2	29	229	23	2020	1	1	4	1
2	29	229	24	2020	0.166667	1	0	0
2	29	229	25	2020	0.166667	0	0	1
2	29	229	26	2020	0	0	0	0
2	29	229	27	2020	4.33333	8	7	11
2	29	229	28	2020	0.333333	1	1	0
2	29	229	29	2020	0.166667	0	1	0
2	29	229	30	2020	0.333333	1	0	1
2	29	229	31	2020	21.6667	37	41	52
2	29	229	32	2020	6.5	18	11	10
2	29	229	33	2020	24.5	39	60	48
2	29	229	34	2020	18.5	32	41	38
2	29	229	35	2020	0.166667	0	1	0
2	29	229	36	2020	0	0	0	0
2	29	229	37	2020	0	0	0	0
2	30	230	1	2019	0	0	0	0
2	30	230	2	2019	0.166667	0	0	1
2	30	230	3	2019	0	0	0	0
2	30	230	4	2019	0	0	0	0
2	30	230	5	2019	0	0	0	0
2	30	230	6	2019	0	0	0	0
2	30	230	7	2019	0	0	0	0
2	30	230	8	2019	0	0	0	0
2	30	230	9	2019	0	0	0	0
2	30	230	10	2019	0	0	0	0
2	30	230	11	2019	0	0	0	0
2	30	230	12	2019	0	0	0	0
2	30	230	13	2019	0.166667	1	0	0
2	30	230	14	2019	0	0	0	0
2	30	230	15	2019	0	0	0	0
2	30	230	16	2019	0	0	0	0
2	30	230	17	2019	0	0	0	0
2	30	230	18	2019	0	0	0	0
2	30	230	19	2020	0	0	0	0
2	30	230	20	2020	0	0	0	0
2	30	230	21	2020	0	0	0	0
2	30	230	22	2020	0	0	0	0
2	30	230	23	2020	0	0	0	0
2	30	230	24	2020	0	0	0	0
2	30	230	25	2020	0	0	0	0
2	30	230	26	2020	0	0	0	0
2	30	230	27	2020	0	-	0	0
2	30	230	28	2020	0	0	0	0
2	30	230	29	2020	0	0	0	0
2	30	230	30	2020	0	0	0	0
2	30	230	31	2020	0	0	0	0
2	30	230	32	2020	0	0	0	0
2	30	230	33	2020	0	0	0	0
2	30	230	34	2020	0	0	0	0
2	30	230	35	2020	0	0	0	0
2	30	230	36	2020	0	0	0	0
2	31	231	1	2019	0.162602	0	0	1
2	31	231	2	2019	0	0	0	0
2	31	231	3	2019	0.164204	1	0	0
2	31	231	4	2019	0.164204	0	0	1
2	31	231	5	2019	0	0	0	0
2	31	231	6	2019	0	0	0	0
2	31	231	7	2019	0	0	0	0
2	31	231	8	2019	0	0	0	0
2	31	231	9	2019	0.165017	1	0	0
2	31	231	10	2019	0.66335	2	1	1
2	31	231	11	2019	0.325203	2	0	0
2	31	231	12	2019	0	0	0	0
2	32	232	1	2019	84.5771	200	190	120
2	32	232	2	2019	81.2604	170	160	160
2	32	232	3	2019	115.512	220	210	270
2	32	232	4	2019	325.041	620	640	700
2	32	232	5	2019	160.131	290	330	360
2	32	232	6	2019	173.267	300	360	390
2	32	232	7	2019	6.46766	18	11	10
2	32	232	8	2019	10.7317	25	16	25
2	32	232	9	2019	8.12604	16	21	12
2	32	232	10	2019	5.71895	10	15	10
2	32	232	11	2019	12.0462	22	32	19
2	32	232	12	2019	3.39806	8	7	6
2	32	232	13	2019	4.57516	8	9	11
2	32	232	14	2019	8.867	15	24	15
2	32	232	15	2019	3.57724	7	6	9
2	32	232	16	2019	9.5935	29	10	20
2	32	232	17	2019	7.15447	14	17	13
2	32	232	18	2019	5	10	9	11
2	33	233	1	2019	0	0	0	0
2	33	233	2	2019	0.165837	0	0	1
2	33	233	3	2019	0.166667	1	0	0
2	33	233	4	2019	0	0	0	0
2	33	233	5	2019	0	0	0	0
2	33	233	6	2019	0	0	0	0
2	33	233	7	2019	0	0	0	0
2	33	233	8	2019	0	0	0	0
2	33	233	9	2019	0	0	0	0
2	33	233	10	2019	1.15512	3	2	2
2	33	233	11	2019	0.161812	1	0	0
2	33	233	12	2019	0.322061	1	0	1
2	33	233	13	2019	0	0	0	0
2	33	233	14	2019	1	3	1	2
2	33	233	15	2019	0	0	0	0
2	33	233	16	2019	0	0	0	0
2	33	233	17	2019	0	0	0	0
2	33	233	18	2019	0	0	0	0
2	34	234	1	2019	414.594	1100	400	1000
2	34	234	2	2019	1833.33	2700	4300	4000
2	34	234	3	2019	497.512	900	1200	900
2	34	234	4	2019	11.0569	20	24	24
2	34	234	5	2019	44.6634	98	78	96
2	34	234	6	2019	132.67	370	220	210
2	34	234	7	2019	56.6667	110	110	120
2	34	234	8	2019	73.3333	140	150	150
2	34	234	9	2019	33.9806	78	77	55
2	34	234	10	2019	118.333	220	240	250
2	34	234	11	2019	235	420	510	480
2	34	234	12	2019	178.333	380	330	360
2	34	234	13	2019	150	250	350	300
2	34	234	14	2019	200.663	460	420	330
2	34	234	15	2019	108.333	240	250	160
2	34	234	16	2019	44.7154	86	92	97
2	34	234	17	2019	36.7816	62	74	88
2	34	234	18	2019	37.8333	75	75	77
2	35	235	1	2019	0	0	0	0
2	35	235	2	2019	0	0	0	0
2	35	235	3	2019	0	0	0	0
2	35	235	4	2019	0	0	0	0
2	35	235	5	2019	0	0	0	0
2	35	235	6	2019	0	0	0	0
2	35	235	7	2019	0	0	0	0
2	35	235	8	2019	0	0	0	0
2	35	235	9	2019	0	0	0	0
2	35	235	10	2019	0	0	0	0
2	35	235	11	2019	0	0	0	0
2	35	235	12	2019	0	0	0	0
2	35	235	13	2019	0	0	0	0
2	35	235	14	2019	0	0	0	0
2	35	235	15	2019	0	0	0	0
2	35	235	16	2019	0	0	0	0
2	36	236	1	2019	0	0	0	0
2	36	236	2	2019	0	0	0	0
2	36	236	3	2019	0	0	0	0
2	36	236	4	2019	0	0	0	0
2	36	236	5	2019	0	0	0	0
2	36	236	6	2019	0	0	0	0
2	36	236	7	2019	0	0	0	0
2	36	236	8	2019	0	0	0	0
2	36	236	9	2019	0	0	0	0
2	36	236	10	2019	0	0	0	0
2	36	236	11	2019	0	0	0	0
2	36	236	12	2019	0	0	0	0
2	36	236	13	2019	0	0	0	0
2	36	236	14	2019	0	0	0	0
2	36	236	15	2019	0	0	0	0
2	36	236	16	2019	0	0	0	0
2	36	236	17	2019	0	0	0	0
2	36	236	18	2019	0	0	0	0
2	36	236	19	2019	0	0	0	0
2	37	237	1	2019	13.5987	33	29	20
2	37	237	2	2019	3.33333	9	2	9
2	37	237	3	2019	171.617	380	350	310
2	37	237	4	2019	28.8998	62	61	53
2	37	237	5	2019	5.3068	9	10	13
2	37	237	6	2019	4.7619	13	9	7
2	37	237	7	2019	280.265	410	580	700
2	37	237	8	2019	5.85366	11	17	8
2	37	237	9	2019	9.38511	21	19	18
2	37	237	10	2019	141.667	290	260	300
2	37	237	11	2019	122.72	310	210	220
2	37	237	12	2019	10.4575	17	30	17
2	37	237	13	2019	21.3008	43	54	34
2	37	237	14	2019	20.5638	40	45	39
2	37	237	15	2019	34.1544	76	71	61
2	37	237	16	2019	1.9802	3	4	5
2	37	237	17	2019	5.04065	8	9	14
2	37	237	18	2019	22.7197	45	46	46
2	37	237	19	2020	3.5	4	10	7
2	37	237	20	2020	4.33333	7	8	11
2	37	237	21	2020	25.3333	61	52	39
2	37	237	22	2020	3.66667	9	8	5
2	37	237	23	2020	1	4	1	1
2	37	237	24	2020	0.666667	2	2	0
2	37	237	25	2020	53.1667	110	102	107
2	37	237	26	2020	7.66667	15	14	17
2	37	237	27	2020	5.66667	15	12	7
2	37	237	28	2020	6	12	12	12
2	37	237	29	2020	10.3333	23	15	24
2	37	237	30	2020	35.6667	80	62	72
2	37	237	31	2020	218.333	470	540	300
2	37	237	32	2020	36.1667	65	59	93
2	37	237	33	2020	36.8333	84	62	75
2	37	237	34	2020	1.5	2	3	4
2	37	237	35	2020	9.5	12	19	26
2	37	237	36	2020	3.83333	9	5	9
2	37	237	37	2020	18.6667	41	31	40
2	37	237	38	2020	7.16667	7	15	21
2	37	237	39	2020	35.3333	76	56	80
2	37	237	40	2020	4.16667	7	12	6
2	37	237	41	2020	3.33333	5	8	7
2	37	237	42	2020	61.3333	135	121	112
2	37	237	43	2020	48.3333	0	220	70
2	37	237	44	2020	4.83333	8	11	10
2	37	237	45	2020	1.83333	7	4	0
2	37	237	49	2020	11	18	25	23
2	37	237	50	2020	0.5	2	0	1
2	37	237	51	2020	6.33333	11	14	13
2	37	237	52	2020	0.666667	2	2	0
2	37	237	53	2020	1.33333	5	1	2
2	37	237	54	2020	2.83333	5	3	9
2	37	237	55	2020	0.5	1	1	1
2	37	237	56	2020	1.33333	3	3	2
2	37	237	57	2020	1	2	2	2
2	37	237	58	2020	27.1667	70	55	38
2	37	237	59	2020	0.166667	0	0	1
2	38	238	1	2019	0	0	0	0
2	38	238	2	2019	0	0	0	0
2	38	238	3	2019	0	0	0	0
2	38	238	4	2019	0	0	0	0
2	38	238	5	2019	0	0	0	0
2	38	238	6	2019	0	0	0	0
2	38	238	7	2019	0	0	0	0
2	38	238	8	2019	0	0	0	0
2	38	238	9	2019	0	0	0	0
2	38	238	10	2019	0	0	0	0
2	38	238	11	2019	0	0	0	0
2	38	238	12	2019	0	0	0	0
2	38	238	13	2019	0	0	0	0
2	38	238	14	2019	0	0	0	0
2	38	238	15	2019	0	0	0	0
2	38	238	16	2019	0	0	0	0
2	38	238	17	2019	0	0	0	0
2	38	238	18	2019	0	0	0	0
2	38	238	19	2020	0.995025	4	2	0
2	38	238	20	2020	1.66667	5	3	2
2	38	238	21	2020	1.5	6	1	2
2	38	238	22	2020	1.16667	4	3	0
2	38	238	23	2020	2.16667	7	4	2
2	38	238	24	2020	2.66667	2	9	5
2	38	238	25	2020	2.33333	7	5	2
2	38	238	26	2020	2.16667	6	4	3
2	38	238	27	2020	1.66667	4	5	1
2	38	238	28	2020	1	4	1	1
2	38	238	29	2020	1.16667	0	5	2
2	38	238	30	2020	2.16667	3	4	6
2	38	238	31	2020	0	0	0	0
2	38	238	32	2020	2	5	4	3
2	38	238	33	2020	1.5	3	3	3
2	38	238	34	2020	2	7	1	4
2	38	238	35	2020	2.33333	7	1	6
2	38	238	36	2020	0	0	0	0
2	39	239	1	2019	0.163399	0	0	1
2	39	239	2	2019	0	0	0	0
2	39	239	3	2019	0	0	0	0
2	39	239	4	2019	0.164204	0	0	1
2	39	239	5	2019	13.2328	20	31	28
2	39	239	6	2019	2.42718	7	3	5
2	39	239	7	2019	0.821018	1	2	2
2	39	239	8	2019	0.326797	2	0	0
2	39	239	9	2019	1.32013	4	2	2
2	39	239	10	2019	5.74713	19	7	9
2	39	239	11	2019	1.47059	3	3	3
2	39	239	12	2019	1.78862	5	3	3
2	39	239	13	2020	5.66667	7	12	15
2	39	239	14	2020	24.5	52	38	57
2	39	239	15	2020	0.666667	1	2	1
2	39	239	16	2020	0.5	1	1	1
2	39	239	17	2020	0.333333	1	0	1
2	39	239	18	2020	0.666667	2	1	1
2	39	239	19	2020	0.5	3	0	0
2	39	239	20	2020	0.166667	0	1	0
2	39	239	21	2020	1.66667	6	4	0
2	39	239	22	2020	0.833333	4	1	0
2	39	239	23	2020	4	7	13	4
2	39	239	24	2020	1.83333	2	3	6
2	40	240	1	2019	8.16667	13	14	22
2	40	240	2	2019	0	0	0	0
2	40	240	3	2019	0	0	0	0
2	40	240	4	2019	0	0	0	0
2	40	240	5	2019	0	0	0	0
2	40	240	6	2019	0.333333	1	1	0
2	40	240	7	2019	1.32013	3	3	2
2	40	240	8	2019	0	0	0	0
2	40	240	9	2019	1.66667	7	0	3
2	40	240	10	2019	0	0	0	0
2	40	240	11	2019	0.163399	0	1	0
2	40	240	12	2019	0	0	0	0
2	40	240	13	2019	0	0	0	0
2	40	240	14	2019	0	0	0	0
2	40	240	15	2019	0	0	0	0
2	40	240	16	2019	0.163399	1	0	0
2	40	240	17	2019	0	0	0	0
2	40	240	18	2019	0	0	0	0
2	40	240	19	2020	0	0	0	0
2	40	240	20	2020	0	0	0	0
2	40	240	21	2020	0	0	0	0
2	40	240	22	2020	0	0	0	0
2	40	240	23	2020	0	0	0	0
2	40	240	24	2020	0	0	0	0
2	40	240	25	2020	0	0	0	0
2	40	240	26	2020	0	0	0	0
2	40	240	27	2020	0	0	0	0
2	40	240	28	2020	0	0	0	0
2	40	240	29	2020	0	0	0	0
2	40	240	30	2020	0	0	0	0
2	41	241	1	2019	0.166667	0	0	1
2	41	241	2	2019	0	0	0	0
2	41	241	3	2019	0	0	0	0
2	41	241	4	2019	0	0	0	0
2	41	241	5	2019	0.490196	2	1	0
2	41	241	6	2019	0	0	0	0
2	41	241	7	2019	0	0	0	0
2	41	241	8	2019	48.5904	96	98	99
2	41	241	9	2019	0	0	0	0
2	41	241	10	2019	0	0	0	0
2	41	241	11	2019	0	0	0	0
2	41	241	12	2019	0.333333	1	0	1
2	41	241	13	2019	0	0	0	0
2	41	241	14	2019	0	0	0	0
2	41	241	15	2019	0	0	0	0
2	41	241	16	2019	0	0	0	0
2	41	241	17	2019	7.38916	12	15	18
2	41	241	18	2019	0	0	0	0
2	42	242	1	2019	5.47264	5	13	15
2	42	242	2	2019	33	49	75	74
2	42	242	3	2019	11.2745	32	15	22
2	42	242	4	2019	33.8259	74	52	80
2	42	242	5	2019	70.9571	160	110	160
2	42	242	6	2019	80	190	150	140
2	42	242	7	2019	21	42	41	43
2	42	242	8	2019	57.7558	130	130	90
2	42	242	9	2019	410	790	850	820
2	42	242	10	2019	86.6667	150	220	150
2	42	242	11	2019	38.5113	77	95	66
2	42	242	12	2019	18.6275	42	42	30
2	42	242	13	2019	43.5772	93	86	89
2	42	242	14	2019	28.1924	60	60	50
2	42	242	15	2019	41.8719	77	87	91
2	42	242	16	2019	32.8383	80	61	58
2	42	242	17	2019	28.3333	40	50	80
2	42	242	18	2019	36.1526	72	68	78
2	43	243	1	2019	0.330033	1	1	0
2	43	243	2	2019	11.6086	20	25	25
2	43	243	3	2019	3.11987	10	5	4
2	43	243	4	2019	11.3333	24	26	18
2	43	243	5	2019	3.92157	13	4	7
2	43	243	6	2019	0.333333	1	1	0
2	43	243	7	2019	0	0	0	0
2	43	243	8	2019	7.92079	12	15	21
2	43	243	9	2019	0.653595	3	1	0
2	43	243	10	2019	4.71545	8	10	11
2	43	243	11	2019	7.29685	13	18	13
2	43	243	12	2019	0.161812	0	1	0
2	43	243	13	2019	0	0	0	0
2	43	243	14	2019	2.45098	6	3	6
2	43	243	15	2019	0.97561	1	3	2
2	43	243	16	2019	0.161812	1	0	0
2	43	243	17	2019	0	0	0	0
2	43	243	18	2019	0	0	0	0
2	43	243	19	2020	0.0552792	0	0	0.33
2	43	243	20	2020	0.16368	0	0	1
2	43	243	21	2020	0.0542005	0	0.33	0
2	43	243	22	2020	0.111669	0.33	0	0.33
2	43	243	23	2020	0.166946	0.33	0	0.66
2	43	243	24	2020	0.110835	0.33	0	0.33
2	43	243	25	2020	0	0	0	0
2	43	243	26	2020	0	0	0	0
2	43	243	27	2020	0.111111	0	0.66	0
2	43	243	28	2020	0.221669	0	0.66	0.66
2	43	243	29	2020	0	0	0	0
2	43	243	30	2020	0.0552792	0.33	0	0
2	43	243	31	2020	0	0	0	0
2	43	243	32	2020	0.714996	0.66	1.67	2
2	43	243	33	2020	0	0	0	0
2	43	243	34	2020	0.443892	0.33	1.33	1
2	43	243	35	2020	1.38889	3	2	3.33
2	43	243	36	2020	1.65118	3	2.33	4.67
2	43	243	37	2020	0.444168	1	0.66	1
2	43	243	38	2020	0.439024	1	1	0.66
2	43	243	39	2020	0.0552792	0	0	0.33
2	44	244	1	2019	1.90476	4	3	5
2	44	244	2	2019	0.492611	1	1	1
2	44	244	3	2019	1.79739	1	6	4
2	44	244	4	2019	6.89655	10	20	12
2	44	244	5	2019	12.0462	29	21	23
2	44	244	6	2019	0.326797	0	1	1
2	44	244	7	2019	17.7236	40	30	39
2	44	244	8	2019	3.81426	10	6	7
2	44	244	9	2019	14.1215	20	32	34
2	44	244	10	2019	0.829187	1	1	3
2	44	244	11	2019	0.492611	1	2	0
2	44	244	12	2019	0.995025	3	2	1
2	44	244	13	2019	1.65017	1	5	4
2	44	244	14	2019	1.99005	2	4	6
2	44	244	15	2019	0.162602	0	1	0
2	44	244	16	2019	3.33333	4	6	10
2	44	244	17	2019	3.75817	10	7	6
2	44	244	18	2019	5.63847	8	10	16
2	44	244	19	2020	0	0	0	0
2	44	244	20	2020	0	0	0	0
2	44	244	21	2020	0	0	0	0
2	44	244	22	2020	0.49505	1	1	1
2	44	244	23	2020	0.333333	1	0	1
2	44	244	24	2020	1.83333	3	3	5
2	44	244	25	2020	0.166667	1	0	0
2	44	244	26	2020	0	0	0	0
2	44	244	27	2020	90	240	200	100
2	44	244	28	2020	0	0	0	0
2	44	244	29	2020	0	-	0	0
2	44	244	30	2020	0	0	0	0
2	44	244	31	2020	0	0	0	0
2	44	244	32	2020	0	0	0	0
2	44	244	33	2020	2.83333	5	5	7
2	44	244	34	2020	0.666667	3	0	1
2	44	244	35	2020	0	0	0	0
2	44	244	36	2020	0.164204	0	0	1
2	45	245	1	2019	0	0	0	0
2	45	245	2	2019	0	0	0	0
2	45	245	3	2019	0	0	0	0
2	45	245	4	2019	0	0	0	0
2	45	245	5	2019	0	0	0	0
2	45	245	6	2019	0	0	0	0
2	45	245	7	2019	0	0	0	0
2	45	245	8	2019	0	0	0	0
2	45	245	9	2019	0.167504	1	0	0
2	45	245	10	2019	0	0	0	0
2	45	245	11	2019	0.165017	0	0	1
2	45	245	12	2019	0	0	0	0
2	45	245	13	2019	0	0	0	0
2	45	245	14	2019	0.163399	0	1	0
2	45	245	15	2019	0	0	0	0
2	45	245	16	2019	0.164204	1	0	0
2	45	245	17	2019	0	0	0	0
2	45	245	18	2019	0	0	0	0
2	46	246	1	2019	13	22	23	33
2	46	246	2	2019	29.9679	58	71	58
2	46	246	3	2019	31.3629	67	76	48
2	46	246	4	2019	1.31363	4	1	3
2	46	246	5	2019	27.0315	65	45	53
2	46	246	6	2019	29.2484	58	66	55
2	46	246	7	2019	2.79146	6	5	6
2	46	246	8	2019	2.47525	4	3	8
2	46	246	9	2019	0.995025	1	1	4
2	46	246	10	2019	33.0081	65	66	72
2	46	246	11	2019	24.4224	49	59	40
2	46	246	12	2019	31.3629	62	64	65
2	46	246	13	2019	9.95025	20	18	22
2	46	246	14	2019	3.16667	4	8	7
2	46	246	15	2019	8.91089	17	20	17
2	46	246	16	2019	3.9604	6	10	8
2	46	246	17	2019	1.32013	5	2	1
2	46	246	18	2019	4.31177	8	10	8
2	46	246	19	2020	0.990099	2	0	4
2	46	246	20	2020	0.833333	1	2	2
2	46	246	21	2020	0.821018	3	2	0
2	46	246	22	2020	0.833333	2	3	0
2	46	246	23	2020	0.980392	2	1	3
2	46	246	24	2020	0.166667	0	1	0
2	46	246	25	2020	3.15091	4	4	11
2	46	246	26	2020	1.5	3	4	2
2	46	246	27	2020	1.33333	4	4	0
2	46	246	28	2020	1.15512	4	1	2
2	46	246	29	2020	1.33333	5	1	2
2	46	246	30	2020	1.49254	6	2	1
2	46	246	31	2020	0.833333	2	0	3
2	46	246	32	2020	1.16667	0	5	2
2	46	246	33	2020	1.66667	5	2	3
2	46	246	34	2020	0.333333	1	0	1
2	46	246	35	2020	0.829187	1	2	2
2	46	246	36	2020	2.83333	5	6	6
2	47	247	1	2019	0	0	0	0
2	47	247	2	2019	0	0	0	0
2	47	247	3	2019	0	0	0	0
2	47	247	4	2019	0	0	0	0
2	47	247	5	2019	0.330033	2	0	0
2	47	247	6	2019	0	0	0	0
2	47	247	7	2019	0.497512	1	0	2
2	47	247	8	2019	0.164204	1	0	0
2	47	247	9	2019	0.5	1	0	2
2	47	247	10	2019	0.660066	2	1	1
2	47	247	11	2019	1.33333	4	2	2
2	47	247	12	2019	0.333333	0	0	2
2	47	247	13	2019	0	0	0	0
2	47	247	14	2019	1.65017	2	3	5
2	47	247	15	2019	3.5	8	4	9
2	47	247	16	2019	0	0	0	0
2	47	247	17	2019	0	0	0	0
2	47	247	18	2019	0	0	0	0
2	47	247	19	2020	0	0	0	0
2	47	247	20	2020	0	0	0	0
2	47	247	21	2020	0.166667	0	0	1
2	47	247	22	2020	0	0	0	0
2	47	247	23	2020	0.333333	0	1	1
2	47	247	24	2020	0.166667	1	0	0
2	47	247	25	2020	0.166667	0	0	1
2	47	247	26	2020	0.333333	0	1	1
2	47	247	27	2020	8.78049	24	12	18
2	47	247	28	2020	7.83333	12	20	15
2	47	247	29	2020	7.66667	18	14	14
2	47	247	30	2020	6.33333	13	9	16
2	47	247	31	2020	5.5	11	14	8
2	47	247	32	2020	2.60163	9	4	3
2	47	247	33	2020	4.83333	8	12	9
2	47	247	34	2020	7.16667	14	17	12
2	47	247	35	2020	6.66667	15	10	15
2	47	247	36	2020	5	6	13	11
2	48	248	1	2019	0.3367	1	1	0
2	48	248	2	2019	1.33333	3	2	3
2	48	248	3	2019	0.166667	0	0	1
2	48	248	4	2019	0	0	0	0
2	48	248	5	2019	0	0	0	0
2	48	248	6	2019	0	0	0	0
2	48	248	7	2019	0	0	0	0
2	48	248	8	2019	0	0	0	0
2	48	248	9	2019	0	0	0	0
2	48	248	10	2019	0	0	0	0
2	48	248	11	2019	0	0	0	0
2	48	248	12	2019	0	0	0	0
2	48	248	13	2019	0	0	0	0
2	48	248	14	2019	0	0	0	0
2	48	248	15	2019	0.164204	1	0	0
2	48	248	16	2019	0	0	0	0
2	48	248	17	2019	0	0	0	0
2	48	248	18	2019	0	0	0	0
2	49	249	1	2019	0	0	0	0
2	49	249	2	2019	0.166667	1	0	0
2	49	249	3	2019	7.43657	10	12	12
2	49	249	4	2019	0.821018	1	1	3
2	49	249	5	2019	0	0	0	0
2	49	249	6	2019	0.216029	0	0	1
2	49	249	7	2019	0	0	0	0
2	49	249	8	2019	0	0	0	0
2	49	249	9	2019	0	0	0	0
2	49	249	10	2019	0	0	0	0
2	49	249	11	2019	0.25641	0	0	1
2	49	249	12	2019	0	0	0	0
2	49	249	13	2019	0.224014	0	0	1
2	49	249	14	2019	0	0	0	0
2	49	249	15	2019	0	0	0	0
2	49	249	16	2019	0	0	0	0
2	49	249	17	2019	0	0	0	0
2	49	249	18	2019	0	0	0	0
2	49	249	19	2020	0	0	0	0
2	49	249	20	2020	0.166667	0	0	1
2	49	249	21	2020	0	0	0	0
2	49	249	22	2020	0	0	0	0
2	49	249	23	2020	0	0	0	0
2	49	249	24	2020	0.166667	1	0	0
2	49	249	25	2020	0.166667	0	1	0
2	49	249	26	2020	0.166667	0	0	1
2	49	249	27	2020	0	0	0	0
2	49	249	28	2020	0	0	0	0
2	49	249	29	2020	0	0	0	0
2	49	249	30	2020	0	0	0	0
2	49	249	31	2020	0	0	0	0
2	49	249	32	2020	0	0	0	0
2	49	249	33	2020	0	0	0	0
2	49	249	34	2020	0	0	0	0
2	49	249	35	2020	2.66667	4	6	6
2	49	249	36	2020	0.5	0	1	2
2	49	249	37	2020	2.66667	7	4	5
2	49	249	38	2020	0.166667	0	0	1
2	50	250	1	2019	3533.33	7000	8200	6000
2	50	250	2	2019	4233.33	8400	9400	7600
2	50	250	3	2019	4245.44	8900	9100	7600
2	50	250	4	2019	4378.11	9100	8700	8600
2	50	250	5	2019	2871.29	6100	6900	4400
2	50	250	6	2019	2233.33	4700	4600	4100
2	50	250	7	2019	95	220	140	210
2	50	250	8	2019	62.7063	110	140	130
2	50	250	9	2019	742.574	1600	1400	1500
2	50	250	10	2019	742.574	1900	1100	1500
2	50	250	11	2019	796.02	1200	1800	1800
2	50	250	12	2019	783.333	1900	1100	1700
2	50	250	13	2019	1444.99	2400	2900	3500
2	50	250	14	2019	4983.33	10100	10000	9800
2	50	250	15	2019	1100	1700	3000	1900
2	50	250	16	2019	58.0431	140	120	90
2	50	250	17	2019	62.7063	110	110	160
2	50	250	18	2019	25	40	60	50
2	50	250	19	2020	1609.76	3500	3100	3300
2	50	250	20	2020	800	1600	1600	-
2	50	250	21	2020	766.667	1500	1700	1400
2	50	250	22	2020	2133.33	4500	4300	4000
2	50	250	23	2020	2122.72	4800	4300	3700
2	50	250	24	2020	1366.67	2400	2500	3300
2	50	250	25	2020	29.8333	62	62	55
2	50	250	26	2020	23.5	54	34	53
2	50	250	27	2020	29.5	58	62	57
2	50	250	28	2020	31.1667	54	70	63
2	50	250	29	2020	25.6667	44	60	50
2	50	250	30	2020	29.1667	56	73	46
2	50	250	31	2020	36.8333	75	65	81
2	50	250	32	2020	56	108	109	119
2	50	250	33	2020	64.3564	120	220	50
2	50	250	34	2020	32.3333	60	60	74
2	50	250	35	2020	28.6667	45	58	69
2	50	250	36	2020	30.5	55	58	70
2	51	251	1	2019	0	0	0	0
2	51	251	2	2019	0	0	0	0
2	51	251	3	2019	0	0	0	0
2	51	251	4	2019	0	0	0	0
2	51	251	5	2019	0	0	0	0
2	51	251	6	2019	0.666667	1	0	3
2	51	251	7	2019	0	0	0	0
2	51	251	8	2019	0	0	0	0
2	51	251	9	2019	0	0	0	0
2	51	251	10	2019	0	0	0	0
2	51	251	11	2019	0	0	0	0
2	51	251	12	2019	0	0	0	0
2	51	251	13	2019	0	0	0	0
2	51	251	14	2019	0	0	0	0
2	51	251	15	2019	0	0	0	0
2	51	251	16	2019	0	0	0	0
2	51	251	17	2019	0	0	0	0
2	51	251	18	2019	0	0	0	0
2	52	252	1	2019	0.166667	0	1	0
2	52	252	2	2019	0	0	0	0
2	52	252	3	2019	0.666667	1	2	1
2	52	252	4	2020	0	0	0	0
2	52	252	5	2020	0	0	0	0
2	52	252	6	2020	0	0	0	0
2	52	252	7	2020	0	0	0	0
2	52	252	8	2020	0.166583	0	0	1
1	01	101	1	2019	0	0	0	0
1	01	101	2	2020	0	0	0	0
1	02	102	1	2019	0	0	0	0
1	03	103	1	2019	0	0	0	0
1	04	104	1	2019	0	0	0	0
1	05	105	1	2019	0.17	0	0	1
1	06	106	1	2019	0	0	0	0
1	06	106	2	2020	0	0	0	0
1	07	107	1	2019	0	0	0	0
1	08	108	1	2019	0.33	1	0	1
1	08	108	2	2020	0.17	1	0	0
1	09	109	2	2020	0	0	0	0
1	10	110	1	2019	15.33	36	25	31
1	10	110	2	2020	7.59	25	16	5
1	11	111	1	2019	0	0	0	0
1	11	111	2	2020	0.17	1	0	0
1	12	112	1	2019	0.17	1	0	0
1	12	112	2	2020	0.17	0	1	0
1	13	113	1	2019	24.5	54	51	42
1	13	113	2	2020	0.333333	0	1	1
1	14	114	1	2019	0	0	0	0
1	15	115	1	2019	1	1	1	4
1	15	115	2	2020	0.5	2	1	0
1	16	116	1	2019	0.33	1	0	1
1	16	116	2	2020	0	0	0	0
1	17	117	1	2019	0	0	0	0
1	17	117	2	2019	0	0	0	0
1	17	117	3	2019	0.666667	1	1	2
1	18	118	1	2019	0	0	0	0
1	18	118	2	2020	0.17	1	0	0
1	19	119	1	2019	0.5	0	3	0
1	19	119	2	2020	20.5026	41	37	46
1	20	120	1	2019	0	0	0	0
1	20	120	2	2020	0	0	0	0
1	21	121	1	2019	0	0	0	0
1	21	121	2	2020	0	0	0	0
1	22	122	1	2019	0	0	0	0
1	22	122	2	2020	0.33	0	0	2
1	23	123	1	2019	0.166667	0	0	1
1	23	123	2	2020	0	0	0	0
1	24	124	1	2019	0	0	0	0
1	24	124	2	2020	0	0	0	0
1	25	125	1	2019	0	0	0	0
1	25	125	2	2020	0	0	0	0
1	26	126	1	2019	0	0	0	0
1	26	126	2	2020	0	0	0	0
1	27	127	1	2019	0	0	0	0
1	28	128	1	2019	0.5	0	2	1
1	28	128	2	2020	0.17	0	0	1
1	29	129	1	2019	0	0	0	0
1	30	130	1	2019	0	0	0	0
1	30	130	2	2020	0	0	0	0
1	31	131	1	2019	0	0	0	0
1	31	131	2	2020	0	0	0	0
1	32	132	1	2019	0	0	0	0
1	32	132	2	2019	0.67	2	1	1
1	33	133	1	2019	0	0	0	0
1	33	133	2	2020	0.33	1	0	1
1	34	134	1	2019	156.432	340	340	260
1	34	134	2	2020	4.16667	9	9	7
1	35	135	1	2019	0	0	0	0
1	36	136	1	2019	0	0	0	0
1	36	136	2	2020	0.17	1	0	0
1	37	137	1	2019	0	0	0	0
1	37	137	2	2020	0	0	0	0
1	38	138	1	2019	0	0	0	0
1	38	138	2	2020	0	0	0	0
1	39	139	1	2019	0	0	0	0
1	39	139	2	2020	0	0	0	0
1	40	140	1	2019	0	0	0	0
1	40	140	2	2020	0.33	0	2	0
1	41	141	1	2019	0	0	0	0
1	41	141	2	2020	0	0	0	0
1	42	142	1	2019	0	0	0	0
1	42	142	2	2020	0	0	0	0
1	43	143	1	2019	0.5	2	1	0
1	44	144	1	2019	0	0	0	0
1	44	144	2	2020	0	0	0	0
1	45	145	1	2019	0	0	0	0
1	45	145	2	2020	0	0	0	0
1	46	146	1	2019	0	0	0	0
1	46	146	2	2020	0	0	0	0
1	47	147	1	2019	0	0	0	0
1	47	147	2	2020	0	0	0	0
1	48	148	1	2019	0.17	1	0	0
1	48	148	2	2020	0	0	0	0
1	49	149	1	2019	0	0	0	0
1	50	150	1	2019	0	0	0	0
1	50	150	2	2020	0	0	0	0
1	51	151	1	2019	0	0	0	0
1	51	151	2	2020	0	0	0	0
1	52	152	1	2019	0.17	0	0	1
1	53	153	1	2019	0	0	0	0
1	53	153	2	2019	0	0	0	0
1	54	154	1	2019	0	0	0	0
1	54	154	2	2020	0	0	0	0
1	55	155	1	2019	0	0	0	0
1	56	156	1	2019	0	0	0	0
1	57	157	1	2019	1.49	3	2	4
1	57	157	2	2020	19	37	42	35
1	58	158	1	2019	0	0	0	0
1	59	159	1	2019	0.166667	1	0	0
1	59	159	2	2019	0	0	0	0
1	59	159	3	2019	0.333333	1	0	1
1	60	160	1	2019	0	0	0	0
1	61	161	1	2019	0	0	0	0
1	62	162	1	2020	0	0	0	0
1	62	162	2	2020	0	0	0	0
1	63	163	1	2020	0	0	0	0
1	64	164	1	2019	0	0	0	0
1	64	164	2	2020	0.166667	0	1	0
