# Supplementary material for: Establishment of apiary-level risk of American foulbrood through the detection of Paenibacillus larvae spores in pooled, extracted honey in Saskatchewan
Source: Sci Rep. 2022 May 25;12:8848. doi: 10.1038/s41598-022-12856-4 (PMC9132951; doi:10.1038/s41598-022-12856-4)
Supplement: Supplementary file 3 — Supplementary Information 3. [file 41598_2022_12856_MOESM3_ESM.xlsx]

## Sheet: Sheet1
Size Code	Number Code	Combined ID	Max. [Spore] Across 2019 - 20 (spores/g)	AFB Risk Category	AFB in 2020?	AFB in last 5 Years?	Inspection Personnel	Part-time/ Full-time	Highest Confidence Score	Confidence w/ AFB Recognition	% Hives Overwintered	Movement Honey Colonies b/w Yards	Handling of Extracted Supers	Ever Purchased Used Equip.?	Sale of Equip.	Stationary Code	Abx Use Relative to 2017
2	01	201	45.75	1	1	1	1	1	1	1	0.294118	1	2	1	1	1	1
2	02	202	1.5	0	0	0	0	0	1	1	0	1	2	1	0	1	1
2	03	203	22.44	1	0	0	1	1	2	2	0	2	2	1	1	0	0
2	04	204	85	1	0	0	1	1	2	2	0.66	1	2	1	1	0	1
2	05	205	37.65	1	0	1	1	1	2	2	0	1	2	1	0	1	0
2	06	206	0.67	0	0	0	0	0	2	2	999	1	2	1	1	0	1
2	07	207	0.5	0	0	1	0	1	2	2	0	1	2	999	1	1	1
2	08	208	49.09	1	1	1	1	1	2	2	1	2	2	1	0	0	1
2	09	209	0.17	0	999	999	999	999	999	999	999	999	999	999	999	999	999
2	10	210	3.92	1	999	999	999	999	999	999	999	999	999	999	999	999	999
2	11	211	0.17	0	0	0	1	1	1	1	0	2	2	1	0	0	1
2	12	212	5.58	1	0	0	0	1	2	2	0	1	2	1	1	1	1
2	13	213	0	0	0	0	0	1	1	1	0	2	2	1	0	1	1
2	14	214	16	1	0	0	1	1	2	2	0	2	2	1	1	1	1
2	15	215	2.15	1	0	1	1	1	2	2	0.18254	1	2	1	1	1	1
2	16	216	3.61	1	0	1	1	1	2	2	0.11	0	2	1	0	1	1
2	17	217	0.17	0	0	0	1	1	2	2	0.75	0	2	1	0	0	0
2	18	218	0.33	0	0	1	1	1	2	2	0.317073	0	2	1	0	1	1
2	19	219	3.83	1	0	1	1	1	2	2	1	1	2	1	0	0	0
2	20	220	0.97	0	0	0	1	1	2	2	0	1	2	1	1	1	1
2	21	221	0.65	0	0	0	0	1	2	2	0.2	1	2	1	1	0	1
2	22	222	40.43	1	0	1	0	1	2	2	0	2	2	1	0	1	1
2	23	223	2288.56	2	1	1	1	1	2	2	0.9	2	2	1	0	0	1
2	24	224	0.33	0	0	0	0	1	2	2	0	1	2	999	1	1	1
2	25	225	0.99	0	0	0	0	1	2	2	0.875	1	2	1	0	0	1
2	26	226	0.66	0	0	0	1	1	2	2	0	2	2	1	1	1	1
2	27	227	0.33	0	0	0	1	1	2	2	0.4	1	2	1	0	1	1
2	28	228	0	0	0	0	0	1	2	2	0	2	2	1	0	0	1
2	29	229	24.5	1	0	0	1	1	2	2	1	0	2	0	0	1	1
2	30	230	0.17	0	0	1	1	1	2	2	0.4	0	2	1	0	1	1
2	31	231	0.66	0	0	0	0	1	1	1	0.275	0	2	1	0	1	1
2	32	232	325.04	1	0	1	1	1	2	2	1	2	1	999	0	0	1
2	33	233	1.16	0	0	0	1	1	2	2	0	1	2	1	0	1	1
2	34	234	1833.33	2	1	1	999	999	999	999	999	999	999	999	999	999	999
2	35	235	0	0	0	999	0	1	1	1	0	2	2	1	1	0	1
2	36	236	0	0	0	0	0	0	1	1	0	1	2	1	1	0	1
2	37	237	280.27	2	1	1	1	1	2	2	0	1	2	1	1	1	1
2	38	238	2.67	1	0	0	0	1	2	2	0	2	2	1	1	1	0
2	39	239	24.5	1	1	1	0	1	1	1	0	1	2	999	1	1	1
2	40	240	8.17	1	0	1	0	1	2	2	0.8	0	2	1	0	1	1
2	41	241	48.59	1	0	0	0	1	2	2	0.3	1	2	1	0	1	1
2	42	242	410	2	998	999	999	999	999	999	999	999	999	999	999	999	999
2	43	243	11.61	1	0	0	1	0	2	2	0.02	1	2	1	0	1	1
2	44	244	90	1	0	0	1	1	2	2	1	2	2	1	0	0	1
2	45	245	0.17	0	0	0	0	1	2	2	1	1	2	1	1	1	0
2	46	246	33.01	1	0	999	1	1	2	2	0.225806	2	2	1	1	0	1
2	47	247	8.78	1	0	0	1	1	2	2	1	1	2	1	0	1	1
2	48	248	1.33	0	0	0	1	1	2	2	0	2	2	0	1	1	1
2	49	249	7.44	1	0	0	0	1	1	1	0	1	2	1	0	0	1
2	50	250	4983.33	2	0	1	1	1	2	2	0	2	2	1	1	1	1
2	51	251	0.67	0	0	0	0	1	1	1	0	1	2	1	0	1	1
2	52	252	0.67	0	0	0	1	1	2	2	0	1	2	1	0	1	1
1	01	101	0	0	0	0	0	0	1	1	0	1	2	0	0	1	1
1	02	102	0	0	999	999	999	999	999	999	999	999	999	999	999	999	999
1	03	103	0	0	0	999	999	999	999	999	999	999	999	999	999	999	999
1	04	104	0	0	0	0	0	0	1	1	0	0	998	1	0	1	1
1	05	105	0.17	0	999	999	999	999	999	999	999	999	999	999	999	999	999
1	06	106	0	0	0	0	0	0	1	1	0	0	1	1	0	0	0
1	07	107	0	0	0	999	999	999	999	999	999	999	999	999	999	999	999
1	08	108	0.33	0	0	0	0	0	2	2	0	0	1	0	0	1	1
1	09	109	0.33	0	0	0	0	0	2	2	0	0	1	0	0	1	1
1	10	110	15.33	1	0	0	0	0	1	1	0	0	1	1	0	1	1
1	11	111	0.17	0	0	0	0	0	1	1	0	0	1	0	0	1	0
1	12	112	0.17	0	999	999	999	999	999	999	999	999	999	999	999	999	999
1	13	113	24.5	1	0	0	0	0	2	1	1	0	1	1	0	1	0
1	14	114	0	0	0	999	999	999	999	999	999	999	999	999	999	999	999
1	15	115	1	0	0	0	0	0	1	1	0	0	2	1	0	1	1
1	16	116	0.33	0	0	0	0	0	1	1	0	0	1	1	0	1	0
1	17	117	0.67	0	0	999	999	999	999	999	999	999	999	999	999	999	999
1	18	118	0.17	0	0	0	0	0	1	1	0	0	1	1	0	1	1
1	19	119	20.5	1	0	0	0	0	2	2	0	0	1	999	0	1	1
1	20	120	0	0	0	0	0	0	1	1	0	0	1	1	0	1	0
1	21	121	0	0	0	0	0	0	1	1	0	0	0	1	0	1	1
1	22	122	0.33	0	0	0	0	0	1	1	0	0	1	1	0	1	1
1	23	123	0.17	0	0	0	0	0	1	1	0	0	1	1	0	1	1
1	24	124	0	0	0	0	0	0	1	1	0	0	0	0	0	1	1
1	25	125	0	0	0	0	0	0	2	2	0	0	1	1	0	1	1
1	26	126	0	0	0	0	0	0	1	1	0	0	1	1	0	1	0
1	27	127	0	0	0	999	999	999	999	999	999	999	999	999	999	999	999
1	28	128	0.5	0	0	0	0	0	1	1	0	1	0	1	0	1	1
1	29	129	0	0	0	0	0	0	1	1	0	0	1	0	0	1	1
1	30	130	0	0	0	0	0	999	1	1	0	2	1	1	999	0	1
1	31	131	0	0	0	0	0	0	1	1	0	0	2	1	0	1	1
1	32	132	0.67	0	0	0	0	0	1	1	0	0	998	1	0	1	1
1	33	133	0.33	0	0	0	0	0	1	1	0	0	1	1	0	1	1
1	34	134	156.43	2	1	1	0	0	1	1	0	0	1	1	0	1	1
1	35	135	0	0	0	0	0	0	1	1	0	0	1	1	0	1	1
1	36	136	0.17	0	999	999	999	999	999	999	999	999	999	999	999	999	999
1	37	137	0	0	0	0	0	0	1	1	0	0	0	0	0	1	1
1	38	138	0	0	0	0	0	1	1	1	0	1	2	1	1	1	1
1	39	139	0	0	0	0	0	0	1	1	0	0	1	1	0	1	1
1	40	140	0.33	0	0	0	0	0	1	1	0	0	1	1	0	1	1
1	41	141	0	0	0	0	998	0	0	0	0	0	0	0	0	1	1
1	42	142	0	0	0	0	0	0	1	1	0	0	1	1	0	1	0
1	43	143	0.5	0	0	0	0	0	1	1	1	0	2	0	0	1	0
1	44	144	0	0	0	0	0	0	2	2	0.05	2	2	1	0	1	0
1	45	145	0	0	0	0	0	0	1	1	0	0	2	0	0	1	0
1	46	146	0	0	0	0	0	0	1	1	0.1	0	1	1	0	1	1
1	47	147	0	0	999	999	999	999	999	999	999	999	999	999	999	999	999
1	48	148	0.17	0	0	0	0	0	0	0	0	1	2	1	0	1	1
1	49	149	0	0	999	999	999	999	999	999	999	999	999	999	999	999	999
1	50	150	0	0	0	0	0	0	2	2	0	0	1	0	0	1	0
1	51	151	0	0	999	999	999	999	999	999	999	999	999	999	999	999	999
1	52	152	0.17	0	999	999	999	999	999	999	999	999	999	999	999	999	999
1	53	153	0	0	0	0	0	0	2	2	999	0	1	0	1	0	1
1	54	154	0	0	0	0	0	0	1	1	0	0	2	1	0	1	1
1	55	155	0	0	0	0	0	0	1	1	0	0	1	0	0	1	0
1	56	156	0	0	0	999	999	999	999	999	999	999	999	999	999	999	999
1	57	157	19	1	0	0	0	0	1	1	0	0	1	1	0	1	1
1	58	158	0	0	0	0	0	0	0	0	0	0	1	1	0	1	1
1	59	159	0.33	0	0	0	0	0	1	1	0	0	2	1	0	1	0
1	60	160	0	0	0	0	0	0	1	1	0	0	1	1	0	1	1
1	61	161	0	0	998	999	0	0	2	2	999	0	0	0	0	1	0
1	62	162	0	0	999	999	999	999	999	999	999	999	999	999	999	999	999
1	63	163	0	0	0	0	0	0	1	1	0	0	1	0	0	1	0
1	64	164	0.17	0	0	0	0	0	1	1	0	1	2	1	0	1	1
